# Supplementary material for: The first documented volcanic eruption of Hayli Gubbi, Afar, Ethiopia
Source: Bull Volcanol. 2026 Jun 30;88(7):78. doi: 10.1007/s00445-026-01997-3 (PMC13319164; doi:10.1007/s00445-026-01997-3)
Supplement: Supplementary file 2 — (XLSX.48.5 KB) [file 445_2026_1997_MOESM2_ESM.xlsx]

## Sheet: SI_Table1_EPMA
Supplementary Table 1 Electron Probe Micro-Analysis data on Hayli Gubbi ash sample and a range of secondary standards, analysed at University of St. Andrews.
Probe	JEOL JXA-iSP100
Beam diameter	5 μm
Beam current	4 nA
Accelerating voltage	15 kV
Count times	Si, Al, P, Fe, Mn, Ca, Mg		30s (peak), 15s (background)
	Cl		20s (peak), 15s (background)
	Ti, K		20s (peak), 10s (background)
	Na		10s (peak), 5s (background), analysed first
Ash sample	Sample code (sh= shard number, pt = analysis point)	Analysis date	SiO2	TiO2	Al2O3	MnO	MgO	CaO	K2O	FeO	P2O5	Na2O	Cl	Total
HG-D	HGDsh1pt1	2026-01-13	51.6	3.32	12.33	0.2864	3.5	7.29	1.62	12.92	0.9714	3.79	0.3142	97.942
HG-D	HGDsh1pt2	2026-01-13	52.43	3.41	12.59	0.2863	3.21	6.99	1.84	13.26	0.9264	3.73	0.2692	98.9419
HG-D	HGDsh2pt1	2026-01-13	51.66	3.34	12.92	0.2777	3.24	7.42	1.67	13	0.9879	3.42	0.2809	98.2165
HG-D	HGDsh3pt1	2026-01-13	51.76	3.24	12.66	0.2358	3.36	7.33	1.77	12.9	0.984	3.7	0.2603	98.2001
HG-D	HGDsh4pt1	2026-01-13	52.49	2.84	13.02	0.2221	3.78	7.41	1.68	12.23	0.846	3.59	0.2106	98.3187
HG-D	HGDsh4pt2	2026-01-13	52.64	2.87	13.43	0.2502	3.78	7.41	1.69	12.05	0.8587	3.73	0.1984	98.9073
HG-D	HGDsh4pt3	2026-01-13	52.98	3.03	12.92	0.2657	3.5	7.04	1.95	12.65	0.862	3.64	0.238	99.0757
HG-D	HGDsh4pt4	2026-01-13	52.79	3.08	12.73	0.2711	3.53	7.36	1.82	12.75	1.0069	3.13	0.202	98.67
HG-D	HGDsh7pt2	2026-01-13	53.17	2.8	13.3	0.2189	3.64	6.62	2.07	12.13	0.7114	2.34	0.1648	97.1651
HG-D	HGDsh7pt3	2026-01-13	53.9	2.88	13.41	0.2207	3.54	6.57	2.24	11.95	0.7115	2.29	0.1901	97.9023
HG-D	HGDsh8pt1	2026-01-13	53.02	3.24	12.92	0.2222	3.5	7.14	1.83	12.56	0.8504	3.21	0.1917	98.6843
HG-D	HGDsh8pt2	2026-01-13	51.95	3.06	12.88	0.2256	3.61	7.26	1.92	12.72	0.9571	3.15	0.1875	97.9202
HG-D	HGDsh9pt1	2026-01-13	51.53	3.32	12.45	0.2482	3.52	7.2	1.8	12.94	0.9102	3.74	0.2519	97.9103
HG-D	HGDsh9pt2	2026-01-13	51.71	3.32	12.72	0.2184	3.57	7.23	1.65	13.17	0.9224	3.79	0.2634	98.5642
HG001	HG1sh1pt1	2026-01-13	51.36	3.32	12.44	0.2287	3.57	7.3	1.7	13.14	0.9836	3.88	0.2796	98.2019
HG001	HG1sh1pt2	2026-01-13	51.03	3.37	12.66	0.22	3.37	7.32	1.75	12.75	0.9334	3.82	0.2808	97.5042
HG001	HG1sh1pt3	2026-01-13	51.06	3.25	12.41	0.2076	3.6	7.26	1.71	12.8	0.9703	3.25	0.2958	96.8137
HG001	HG1sh3pt1	2026-01-13	54.08	2.67	12.85	0.2095	2.72	6.44	2.06	11.8	1.1352	3.95	0.4022	98.3169
HG001	HG1sh3pt2	2026-01-13	53.54	2.59	12.94	0.2252	2.75	6.34	2	11.97	1.1113	4.08	0.3561	97.9026
HG001	HG1sh4pt1	2026-01-13	52.95	3.24	12.7	0.3142	3.34	7.19	1.96	12.77	0.922	3.56	0.2222	99.1684
HG001	HG1sh5pt1	2026-01-13	51.51	3.33	12.84	0.2479	3.26	7.51	1.61	12.59	0.9329	3.85	0.3609	98.0417
HG001	HG1_sh6pt1	2026-01-13	52.13	3.26	12.96	0.2343	3.34	7.3	1.63	12.58	1.0064	3.68	0.2796	98.4003
HG001	HG1_sh6pt2	2026-01-13	51.7	3.36	12.92	0.2901	3.43	7.35	1.61	12.89	0.9146	3.65	0.2875	98.4022
HG001	HG1_sh8pt1	2026-01-14	53.83	2.66	12.87	0.1714	2.8	6.45	1.96	11.91	1.0832	3.99	0.3902	98.1148
HG001	HG1_sh8pt2	2026-01-14	53.92	2.71	12.97	0.1994	2.8	6.6	2.05	11.96	1.0669	3.99	0.3657	98.632
HG001	HG1_sh8pt3	2026-01-14	53.55	2.67	12.92	0.2554	2.9	6.79	1.93	11.28	1.0401	4.08	0.4091	97.8246
HG001	HG1_sh9pt1	2026-01-14	51.26	3.3	12.53	0.2511	3.48	7.17	1.7	12.94	0.9579	3.72	0.2908	97.5998
HG001	HG1_sh9pt2	2026-01-14	51.04	3.3	12.51	0.2094	3.49	7.25	1.7	12.58	0.873	3.7	0.3051	96.9575
HG001	HG1_sh9pt3	2026-01-14	51.04	3.31	12.49	0.2492	3.43	7.23	1.72	12.68	0.9643	3.4	0.2996	96.8131
HG002	HG2_sh1pt1	2026-01-14	51.15	3.29	12.49	0.2916	3.32	7.06	1.6	12.99	1.0244	3.93	0.2671	97.4131
HG002	HG2_sh2pt1	2026-01-14	51.21	3.45	12.55	0.304	3.52	7.3	1.65	12.89	1.1662	3.66	0.2477	97.9479
HG002	HG2_sh2pt2	2026-01-14	51.24	3.31	12.56	0.2479	3.41	7.26	1.75	12.81	0.9586	3.71	0.299	97.5555
HG002	HG2_sh2pt3	2026-01-14	51.32	3.36	12.56	0.3041	3.41	7.14	1.7	12.79	0.9595	3.78	0.306	97.6296
HG002	HG2_sh3pt1	2026-01-14	52.7	2.89	13.38	0.2032	3.71	7.4	1.73	11.96	0.7664	2.99	0.2113	97.9409
HG002	HG2_sh3pt2	2026-01-14	52.52	3.01	13.24	0.2033	3.81	7.41	1.74	12.09	0.8435	3.19	0.2281	98.2849
HG002	HG2_sh3pt3	2026-01-14	52.27	2.9	13.13	0.2648	3.77	7.48	1.72	12.19	0.9172	3.1	0.1925	97.9345
HG002	HG2_sh3pt4	2026-01-14	52.57	2.8	13.28	0.2739	3.81	7.44	1.71	11.91	0.7252	2.94	0.2056	97.6647
HG002	HG2_sh4pt1	2026-01-14	52.42	3.25	13.11	0.251	3.1	7.09	1.79	11.89	1.0183	3.81	0.3077	98.037
HG002	HG2_sh4pt2	2026-01-14	52.66	3.26	13.15	0.2264	3.11	7.23	1.7	12.19	0.7787	3.96	0.2937	98.5588
HG002	HG2_sh5pt1	2026-01-14	51.8	3.26	13.12	0.188	3.26	7.31	1.69	12.38	0.945	3.79	0.3123	98.0553
HG002	HG2_sh7pt1	2026-01-14	52.17	3.45	12.83	0.2701	3.31	7.01	2.4	13.14	1.1818	3.41	0.3461	99.518
HG002	HG2_sh7pt2	2026-01-14	52.42	3.42	12.89	0.3156	3.38	6.88	2.21	12.84	1.0552	3.7	0.3033	99.4141
HG002	HG2_sh7pt3	2026-01-14	51.4	3.3	12.66	0.2192	3.4	7.06	2.28	12.91	0.8575	3.46	0.3333	97.88
HG002	HG2_sh8pt1	2026-01-14	53.75	2.74	12.72	0.2144	2.73	6.55	2.1	11.97	1.0601	3.71	0.4399	97.9844
HG002	HG2_sh9pt1	2026-01-14	53.01	3.06	12.89	0.1737	3.38	7.08	2	13.16	0.8288	3.51	0.2238	99.3163
HG002	HG2_sh10pt1	2026-01-14	51.47	3.31	12.83	0.2911	3.44	7.34	1.65	12.98	0.8279	3.8	0.2745	98.2135
HG002	HG2_sh10pt2	2026-01-14	51.1	3.39	12.81	0.2999	3.5	7.28	1.68	12.42	0.901	3.83	0.275	97.4859
HG002	HG2_sh10pt3	2026-01-14	51.56	3.37	12.85	0.2577	3.46	7.38	1.66	12.67	0.9741	3.76	0.2791	98.2209
HG002	HG2_sh10pt4	2026-01-14	51.46	3.38	13.03	0.2735	3.35	7.41	1.65	12.64	0.8697	3.88	0.2723	98.2155
HG002	HG2_sh10pt5	2026-01-14	51.4	3.3	12.88	0.2383	3.48	7.46	1.58	12.66	0.8422	3.88	0.2552	97.9757
			SiO2	TiO2	Al2O3	MnO	MgO	CaO	K2O	FeO	P2O5	Na2O	Cl	Total
	ML3B-G		51.73	2.12	13.69	0.1176	6.62	10.43	0.4158	11.03	0.2121	2.42	0.004	98.7895
	2026-01-13		51.71	2.16	13.84	0.0878	6.58	10.45	0.3801	10.87	0.1997	2.33	0	98.6076
			51.67	2.03	13.75	0.1528	6.47	10.38	0.4013	10.9	0.1831	2.29	0	98.2272
			51.72	1.98	13.61	0.1703	6.58	10.4	0.3617	10.97	0.258	2.33	0	98.38
			51.77	2.08	13.51	0.1738	6.54	10.35	0.3713	11.23	0.1998	2.32	0.0123	98.5572
			52.03	2.11	13.64	0.2548	6.51	10.35	0.3413	10.9	0.2374	2.37	0	98.7435
			51.79	2.14	13.56	0.216	6.54	10.37	0.3614	11.16	0.204	2.42	0.0041	98.7655
			51.55	2.13	13.61	0.1597	6.52	10.32	0.4201	10.93	0.2497	2.4	0.0105	98.3
			51.87	2.08	13.64	0.1351	6.53	10.38	0.3729	11.12	0.266	2.31	0.0011	98.7051
			51.92	2.07	13.49	0.1579	6.59	10.53	0.3872	11.01	0.2327	2.51	0.0146	98.9124
			51.73	2.07	13.56	0.2281	6.55	10.46	0.3646	11.09	0.2578	2.5	0	98.8105
			51.94	2.04	13.57	0.179	6.67	10.46	0.3841	11.01	0.2247	2.42	0	98.8978
	Mean		51.7858	2.08417	13.6225	0.169408	6.55833	10.4067	0.38015	11.0183	0.227083	2.385	0.00388333
	2σ		0.265667	0.102853	0.199841	0.0935034	0.106799	0.120705	0.0465287	0.226247	0.0547893	0.145102	0.0109172
	Ref. values		51.4	2.13	13.6	0.17	6.59	10.5	0.385	10.9	0.23	2.4	0.00075	Reference
	2σ		0.6	0.09	0.2	0.009	0.08	0.1	0.004	0.1	0.025	0.06		Jochum et al. 2006
			SiO2	TiO2	Al2O3	MnO	MgO	CaO	K2O	FeO	P2O5	Na2O	Cl	Total
	StHs6/80-G		62.77	0.746	17.85	0	1.96	5.29	1.3	4.18	0.1625	4.64	0.026	98.9245
	2026-01-13		62.7	0.694	17.68	0.1204	1.96	5.25	1.35	4.45	0.1923	4.65	0.0174	99.0641
			63.25	0.7595	17.68	0.0213	1.95	5.35	1.3	4.39	0.1752	4.45	0.0163	99.3423
			63.12	0.7127	17.72	0.0213	2.01	5.27	1.33	4.35	0.188	4.5	0.0376	99.2596
			63.1	0.6809	17.79	0.0902	1.99	5.36	1.34	4.43	0.1666	4.57	0.036	99.5537
			62.85	0.73	17.78	0.0779	1.98	5.2	1.32	4.32	0.1752	4.55	0.0115	98.9946
			63.36	0.7438	17.82	0.0513	1.97	5.23	1.32	4.39	0.1623	4.45	0.0297	99.5271
			63	0.6825	17.59	0.046	2.02	5.25	1.28	4.39	0.1239	4.62	0.0224	99.0248
			63.79	0.6466	18.07	0.0585	1.97	5.26	1.32	4.39	0.2223	4.46	0.0182	100.206
			64.03	0.6932	17.81	0.0867	2.04	5.23	1.34	4.23	0.171	4.46	0.0282	100.119
			63.89	0.6691	17.89	0.0549	2	5.33	1.3	4.31	0.1751	4.55	0.025	100.194
			63.53	0.6562	17.83	0.1045	2.02	5.35	1.3	4.24	0.1325	4.56	0.0068	99.73
	Mean		63.2825	0.701208	17.7925	0.0610833	1.98917	5.28083	1.31667	4.33917	0.170575	4.53833	0.022925
	2σ		0.890807	0.0740923	0.244224	0.0725008	0.0574984	0.108698	0.0420678	0.169804	0.051495	0.148406	0.0186972
	Ref. values		63.7	0.703	17.8	0.076	1.97	5.28	1.29	4.37	0.164	4.44	0.0231	Reference
	2σ		0.5	0.021	0.2	0.004	0.04	0.09	0.02	0.07	0.018	0.14	0.005	Jochum et al. 2006
			SiO2	TiO2	Al2O3	MnO	MgO	CaO	K2O	FeO	P2O5	Na2O	Cl	Total
	KL2-G		50.51	2.64	13.14	0.1947	7.29	11.04	0.4608	10.71	0.2279	2.33	0	98.5434
	2026-01-13		50.56	2.63	13.12	0.1771	7.32	10.89	0.4697	10.83	0.2155	2.32	0.0158	98.5481
			50.28	2.59	13.32	0.2261	7.41	10.77	0.4825	10.91	0.2237	2.27	0.0151	98.4974
			50.23	2.62	13.28	0.2104	7.27	10.93	0.4711	10.76	0.2112	2.33	0	98.3127
			49.91	2.67	13.24	0.2472	7.38	11.01	0.4585	10.68	0.1656	2.4	0.006	98.1673
			50.02	2.57	13.22	0.1193	7.35	11.04	0.4479	10.67	0.236	2.37	0.0108	98.054
			50.14	2.62	13.18	0.1368	7.43	10.95	0.4587	10.72	0.174	2.37	0	98.1795
			50.36	2.54	13.19	0.1948	7.43	10.94	0.5503	10.86	0.1782	2.29	0.0004	98.5337
			50.14	2.53	13.09	0.1823	7.42	10.92	0.4871	10.94	0.232	2.43	0	98.3714
			50.03	2.57	13.17	0.1281	7.35	11.01	0.471	10.79	0.228	2.33	0	98.0771
			50.54	2.5	13.09	0.2317	7.31	11.05	0.4482	10.85	0.257	2.25	0	98.5269
			49.8	2.61	13.16	0.1526	7.36	10.94	0.5126	10.71	0.2774	2.44	0.0157	97.9783
	Mean		50.21	2.59083	13.1833	0.183425	7.36	10.9575	0.476533	10.7858	0.218875	2.34417	0.00531667
	2σ		0.499309	0.100348	0.143548	0.0842966	0.110536	0.159801	0.0588058	0.182798	0.0663571	0.119836	0.0139836
	Ref. values		50.3	2.56	13.3	0.165	7.34	10.9	0.48	10.7	0.232	2.35	0.0026	Reference
	2σ		0.3	0.09	0.2	0.009	0.09	0.2	0.01	0.1	0.026	0.08		Jochum et al. 2006
			SiO2	TiO2	Al2O3	MnO	MgO	CaO	K2O	FeO	P2O5	Na2O	Cl	Total
	Lipari		74.27	0.0997	13	0.096	0.0207	0.7424	5.23	1.57	0	4.02	0.3444	99.3932
	2026-01-13		74.2	0.12	12.92	0.032	0.0228	0.6952	5.28	1.6	0	4.09	0.3268	99.2868
			74.26	0.0423	13.05	0.0143	0.0066	0.7399	5.25	1.53	0.0086	3.89	0.3343	99.126
			74.07	0.0785	13.05	0.0569	0.0336	0.6988	5.26	1.52	0.0086	4.04	0.3011	99.1175
	Mean		74.2	0.085125	13.005	0.0498	0.020925	0.719075	5.255	1.555	0.0043	4.01	0.32665
	2σ		0.184029	0.0663985	0.122746	0.0708232	0.0221939	0.0511055	0.0416333	0.0739369	0.00993042	0.170489	0.0369939
	Ref. values		74.1	0.074	13.1	0.065	0.041	0.73	5.11	1.55	0.01	4.07	0.34	Reference
	2σ		1.4	0.02	0.5	0.031	0.022	0.06	0.27	0.05	0.02	0.22	0.05	Kuehn et al. 2011
			SiO2	TiO2	Al2O3	MnO	MgO	CaO	K2O	FeO	P2O5	Na2O	Cl	Total
	ML3B-G		51.57	2.13	13.6	0.2212	6.57	10.43	0.3586	11.17	0.2094	2.27	0	98.5292
	2026-01-14		51.55	2.13	13.58	0.1913	6.47	10.42	0.3947	11.13	0.1821	2.3	0	98.3481
			51.38	2.09	13.68	0.2072	6.55	10.32	0.3643	10.97	0.1783	2.28	0.0081	98.0279
			51.54	2.15	13.65	0.165	6.43	10.4	0.3269	10.86	0.2325	2.14	0.0003	97.8947
			51.86	2.12	13.49	0.1423	6.6	10.53	0.3592	10.74	0.2016	2.5	0.0185	98.5616
			50.98	2.08	13.68	0.2053	6.49	10.31	0.3955	11.09	0.2789	2.29	0	97.7997
			51.44	2.11	13.46	0.13	6.58	10.41	0.3529	11.01	0.2287	2.45	0	98.1716
			51.23	2.06	13.58	0.1264	6.53	10.38	0.3851	10.94	0.1822	2.39	0.0199	97.8236
			51.32	2.05	13.63	0.1615	6.62	10.27	0.3537	11.25	0.2364	2.38	0	98.2716
			51.29	2.05	13.46	0.1966	6.54	10.39	0.3584	10.92	0.1783	2.27	0.0013	97.6546
			51.79	2.1	13.57	0.158	6.5	10.26	0.3428	11.02	0.2635	2.42	0.0052	98.4295
			51.16	2.13	13.63	0.1527	6.49	10.3	0.3712	11.06	0.1821	2.24	0.0037	97.7197
			51.18	2.1	13.44	0.158	6.54	10.41	0.4007	10.89	0.2131	2.38	0.0163	97.7281
			51.28	2.09	13.65	0.1371	6.53	10.25	0.3774	11.07	0.1978	2.4	0.0103	97.9926
		Mean	51.3979	2.09929	13.5786	0.168043	6.53143	10.3629	0.367243	11.0086	0.211779	2.33643	0.00597143
		2σ	0.49016	0.0629844	0.16804	0.0617543	0.104324	0.15989	0.0427868	0.268656	0.0648949	0.192731	0.0148733
		Ref. values	51.4	2.13	13.6	0.17	6.59	10.5	0.385	10.9	0.23	2.4	0.00075	Reference
		2σ	0.6	0.09	0.2	0.009	0.08	0.1	0.004	0.1	0.025	0.06		Jochum et al. 2006
			SiO2	TiO2	Al2O3	MnO	MgO	CaO	K2O	FeO	P2O5	Na2O	Cl	Total
	StHs6/80-G		63.01	0.684	17.66	0.0549	2.02	5.22	1.32	4.3	0.1713	4.52	0.0306	98.9908
	2026-01-14		62.95	0.7491	17.73	0.0904	1.99	5.3	1.31	4.35	0.1473	4.84	0.0058	99.4626
			62.83	0.6956	17.66	0.0674	1.98	5.26	1.37	4.32	0.1633	4.63	0.0212	98.9975
			62.76	0.6466	17.73	0.0515	1.97	5.26	1.31	4.2	0.1514	4.53	0.0361	98.6456
			63.24	0.6517	17.69	0.0992	1.97	5.24	1.29	4.25	0.1156	4.47	0.0043	99.0208
			63.25	0.6986	17.68	0.1151	1.93	5.27	1.27	4.31	0.1991	4.57	0.0243	99.3171
			63.48	0.6959	17.9	0.0532	1.94	5.31	1.28	4.35	0.1356	4.3	0.0153	99.46
			63.18	0.7008	17.78	0.1028	1.99	5.29	1.32	4.34	0.1195	4.47	0.0314	99.3245
			63.64	0.7167	17.71	0.0798	2.05	5.31	1.29	4.43	0.1474	4.71	0.0285	100.112
			63.09	0.7028	17.74	0.0709	1.96	5.3	1.34	4.37	0.1832	4.53	0.0375	99.3244
			63.66	0.6993	17.88	0.0921	1.93	5.2	1.33	4.31	0.1276	4.69	0.0242	99.9432
			63.63	0.7326	18.05	0.0674	1.94	5.24	1.38	4.51	0.1793	4.6	0.0359	100.365
			63.91	0.6961	17.97	0.0709	2	5.3	1.31	4.3	0.1515	4.47	0.028	100.206
			63.69	0.7055	17.76	0.0798	1.93	5.31	1.31	4.44	0.1316	4.44	0.018	99.8149
		Mean	63.3086	0.698236	17.7814	0.0782429	1.97143	5.27214	1.31643	4.34143	0.151693	4.555	0.0243643
		2σ	0.721829	0.053326	0.243166	0.0391272	0.0731099	0.0728237	0.0625643	0.158037	0.0500509	0.268185	0.0210638
		Ref. values	63.7	0.703	17.8	0.076	1.97	5.28	1.29	4.37	0.164	4.44	0.0231	Reference
		2σ	0.5	0.021	0.2	0.004	0.04	0.09	0.02	0.07	0.018	0.14	0.005	Jochum et al. 2006
			SiO2	TiO2	Al2O3	MnO	MgO	CaO	K2O	FeO	P2O5	Na2O	Cl	Total
	KL2-G		50.23	2.65	13.05	0.2125	7.28	10.98	0.4731	10.7	0.2781	2.42	0.0214	98.2951
	2026-01-14		50.36	2.68	13.15	0.179	7.36	10.92	0.4699	10.62	0.282	2.3	0	98.3209
			50.25	2.55	13.16	0.2053	7.18	10.98	0.4903	10.77	0.2664	2.35	0	98.202
			50.03	2.64	13.25	0.2087	7.24	11.03	0.4856	10.68	0.2623	2.3	0.0059	98.1325
			50.3	2.56	12.93	0.1369	7.33	10.93	0.4646	10.88	0.2549	2.33	0	98.1164
			49.85	2.56	13.19	0.1437	7.21	11.01	0.4697	10.96	0.2699	2.23	0.011	97.9043
			50.31	2.6	13.25	0.1125	7.35	10.93	0.4636	10.67	0.2012	2.42	0.0105	98.3178
			50.27	2.6	13.1	0.1547	7.2	10.91	0.4774	11.05	0.2823	2.37	0.0204	98.4348
			49.72	2.57	13.08	0.1636	7.33	10.97	0.515	10.86	0.2901	2.41	0	97.9087
			49.99	2.58	13.3	0.123	7.18	10.84	0.4951	10.88	0.3094	2.4	0	98.0975
			50.7	2.56	13.07	0.1653	7.25	11	0.4773	10.94	0.2593	2.28	0.0088	98.7107
			50.37	2.66	13.3	0.1109	7.32	11.14	0.4779	10.94	0.2631	2.38	0.0035	98.9654
			50.26	2.62	13.38	0.1425	7.28	11.11	0.5279	10.73	0.2979	2.37	0.015	98.7333
			50.5	2.51	13.32	0.1653	7.34	10.92	0.5167	10.85	0.2904	2.36	0	98.7724
	Mean		50.2243	2.59571	13.1807	0.15885	7.275	10.9764	0.486007	10.8236	0.27195	2.35143	0.00689286
	2σ		0.510247	0.097575	0.252674	0.067394	0.13003	0.159732	0.0411633	0.258945	0.0516033	0.114181	0.0155881
	Ref. values		50.3	2.56	13.3	0.165	7.34	10.9	0.48	10.7	0.232	2.35	0.0026	Reference
	2σ		0.3	0.09	0.2	0.009	0.09	0.2	0.01	0.1	0.026	0.08		Jochum et al. 2006
			SiO2	TiO2	Al2O3	MnO	MgO	CaO	K2O	FeO	P2O5	Na2O	Cl	Total
	Lipari		74.24	0.092	13.09	0.0818	0.0366	0.7519	5.26	1.5	0.0483	3.97	0.3302	99.4008
	2026-01-14		74.49	0.0574	13.15	0.0284	0.046	0.722	5.21	1.42	0	4.14	0.3477	99.6115
			73.94	0.0707	13.22	0.1068	0.0346	0.6851	5.21	1.39	0.0161	4.2	0.3095	99.1828
			74.22	0.0857	13.06	0.1051	0.0123	0.695	5.28	1.5	0.0403	4.06	0.3325	99.3909
	Mean		74.2225	0.07645	13.13	0.080525	0.032375	0.7135	5.24	1.4525	0.026175	4.0925	0.329975	99.3965
	2σ		0.449704	0.0310554	0.141421	0.0731478	0.0285528	0.0599513	0.0711805	0.112398	0.0443571	0.199583	0.0314076	0.350129
	Ref. values		74.1	0.074	13.1	0.065	0.041	0.73	5.11	1.55	0.01	4.07	0.34	Reference
	2σ		1.4	0.02	0.5	0.031	0.022	0.06	0.27	0.05	0.02	0.22	0.05	Kuehn et al. 2011

## Sheet: SI_Table2_WRMajors
Supplementary Table 2 Whole-rock major element data on Hayli Gubbi ash and secondary standards, analysed by ICP-OES at Université libre de Bruxelles.
wt%	SiO2	TiO2	Al2O3	CaO	Fe2O3	K2O	MgO	MnO	Na2O	P2O5	LOI	TOTAL + LOI
HG2311-25 1	50.3757	1.84102	13.8653	8.15485	12.3391	1.28184	3.43892	0.194069	3.36471	0.377437	1.59348	96.8265
HG2311-25 2	50.3753	1.84039	13.7572	8.09553	12.3486	1.36869	3.48089	0.195547	3.37704	0.355427	1.59348	96.7881
HG2311-25 3	50.1835	1.83695	13.7376	8.15168	12.3165	1.02624	3.50418	0.195283	3.39065	0.373939	1.59348	96.31
HG2311-25 4	49.8819	1.83088	13.7425	8.13922	12.2915	1.27903	3.4324	0.191296	3.34258	0.374346	1.59348	96.0991
HG2311-25 5	49.8128	1.84716	13.7449	8.08355	12.3762	1.44678	3.48547	0.196741	3.23137	0.351363	1.59348	96.1697
average	50.1258	1.83928	13.7695	8.12497	12.3344	1.28052	3.46837	0.194587	3.34127	0.366502		96.4387
RSD	0.53302	0.3244	0.392525	0.407815	0.260659	12.3525	0.899473	1.06391	1.91327	3.3088		0.357962
HG23 11-25	50.0686	1.87306	13.8829	8.1945	12.5512	1.36803	3.51173	0.198807	3.43107	0.363174	1.59348	97.0366
Normalised
HG23 11-25	52.3186	1.95723	14.5068	8.56275	13.1153	1.4295	3.66954	0.207741	3.58525	0.379494
Standards
wt%	SiO2	TiO2	Al2O3	CaO	Fe2O3	K2O	MgO	MnO	Na2O	P2O5	LOI	TOTAL + LOI
BHVO2 1	49.7799	1.95893	13.9106	11.5021	12.8505	0.456782	7.33328	0.175933	2.26764	0.164932	0	100.401
BHVO2 2	50.4403	1.90827	13.6917	11.2962	12.5272	0.515782	7.19674	0.16994	2.25556	0.1592	0	100.161
BHVO2 3	51.1493	1.92192	13.6693	11.4129	12.5709	0.277884	7.17449	0.173466	2.27225	0.162768	0	100.785
BHVO2 4	50.6958	1.92164	13.66	11.387	12.5572	0.250101	7.20972	0.17367	2.2777	0.15746	0	100.29
BHVO2 5	49.45	1.91311	13.6869	11.3995	12.5484	0.3452	7.15829	0.172863	2.1952	0.163978	0	99.0335
average	50.3031	1.92478	13.7237	11.3995	12.6109	0.36915	7.2145	0.173174	2.25367	0.161668		100.134
RSD	1.36672	1.03681	0.766864	0.643637	1.0699	30.9624	0.960484	1.24167	1.49498	1.98016		0.657037
RGM 1	71.3067	0.182	13.5137	1.23071	1.81557	4.4592	0.293006	0.0379299	4.14951	0.0327521	0.88	97.9012
RGM 2	70.5356	0.170723	13.0743	1.18486	1.76104	4.18652	0.268063	0.0377058	3.96395	0.018067	0.88	96.0808
RGM 3	70.6518	0.176944	13.3311	1.19711	1.79222	4.2582	0.259769	0.0360216	3.98673	0.00822786	0.88	96.5781
RGM 4	70.3409	0.171359	13.0859	1.19129	1.76009	4.15821	0.282734	0.0333195	3.94118	0.0133773	0.88	95.8584
RGM 5	70.3619	0.172845	13.3483	1.20245	1.79085	4.45939	0.2648	0.0369074	3.94736	0.0139738	0.88	96.4788
average	70.6394	0.174774	13.2707	1.20128	1.78396	4.3043	0.273674	0.0363769	3.99775	0.0172796		96.5794
RSD	0.558421	2.69465	1.41708	1.47408	1.31755	3.39438	5.03462	5.13065	2.16752	53.9874		0.822758
QLO-1 1	67.1293	0.422719	16.567	3.24542	4.38925	4.00058	1.01434	0.0930394	4.3208	0.166755	0.32	101.669
QLO-1 2	67.4678	0.42722	16.6268	3.26707	4.43312	3.8912	1.01012	0.0970174	4.31836	0.175038	0.32	102.034
QLO-1 3	67.8342	0.424722	16.5556	3.26038	4.44166	3.69469	1.01697	0.0962352	4.33798	0.156686	0.32	102.139
QLO-1 4	67.6303	0.42965	16.6669	3.28204	4.45626	3.86105	1.05884	0.0981221	4.20946	0.165793	0.32	102.178
QLO-1 5	67.9405	0.432655	16.7572	3.27939	4.46137	3.85721	1.04029	0.0970443	4.18511	0.162497	0.32	102.533
average	67.6004	0.427393	16.6347	3.26686	4.43633	3.86094	1.02811	0.0962917	4.27434	0.165354		102.111
RSD	0.474053	0.919673	0.493409	0.456353	0.645438	2.83925	2.02296	2.01265	1.66742	4.04825		0.303768

## Sheet: SI_Table3_WRTraces
Supplementary Table 3 Whole-rock trace element data on Hayli Gubbi ash and secondary standards, analysed by ICP-MS at University of Southampton.
trace elements obtained by ICP-MS, in ppm
Li	B	P	S	Sc	V	Cr	Mn	Co	Ni	Cu	Zn	As	Se	Rb	Sr	Y	Zr	Nb	Mo	Sn	Cs	Ba	La	Ce	Pr	Nd	Sm	Eu	Gd	Tb	Dy	Ho	Er	Tm	Yb	Lu	Hf	Ta	W	Tl	Pb	Th	U
10.6636	38.4274	2485.94	9382.98	29.2259	263.609	50.1421	1323.05	27.7207	26.828	106.177	101.289	2.69956	1.63129	29.3005	296.488	51.2757	390.503	66.0615	2.701	3.30019	0.35552	281.008	51.5983	107.521	12.9224	52.0117	10.7574	3.12055	10.3727	1.59946	9.31052	1.85453	5.10563	0.719572	4.57148	0.718085	9.42321	4.05738	1.427	0.104355	3.30793	6.27932	1.7633
ICP-MS Standards, all values in ppm
		Li	B	P	S	Sc	V	Cr	Mn	Co	Ni	Cu	Zn	As	Se	Rb	Sr	Y	Zr	Nb	Mo	Sn	Cs	Ba	La	Ce	Pr	Nd	Sm	Eu	Gd	Tb	Dy	Ho	Er	Tm	Yb	Lu	Hf	Ta	W	Tl	Pb	Th	U
OU-2 (average)		12.7812	6.07735	1329.95	569.058	28.4371	327.677	92.252	1295.59	45.8195	50.4172	63.2358	112.559	0.429167	0.152286	25.1711	399.139	31.009	200.266	17.4986	3.19765	19.4068	0.448277	335.737	26.2316	59.0829	7.51089	31.6059	8.69818	2.17761	6.72655	1.01968	5.78778	1.10773	2.88132	0.390205	2.39515	0.367483	4.97468	1.0297	0.719255	0.149531	16.656	2.78305	0.6233
sd		0.152758	0.122832	13.5055	11.0345	0.11645	3.10831	5.67946	14.6181	0.703723	0.238008	1.38468	2.46976	0.0355977	0.0138713	0.404298	4.50443	0.379691	3.34205	0.110764	0.208361	4.73251	0.0177964	2.5016	0.383689	0.737846	0.115592	0.376786	0.358563	0.0152951	0.0997006	0.0181476	0.112631	0.0110775	0.05081	0.00379329	0.0838294	0.000744663	0.080864	0.00729423	0.0275418	0.0083488	5.40749	0.0398427	0.0161697
%RSD		1.19518	2.02115	1.01549	1.93908	0.409498	0.948589	6.15646	1.1283	1.53586	0.472078	2.18971	2.19419	8.2946	9.10869	1.6062	1.12854	1.22446	1.66881	0.632985	6.51606	24.3858	3.96994	0.745105	1.4627	1.24883	1.53899	1.19214	4.12228	0.702383	1.4822	1.77972	1.94602	1.00002	1.76343	0.972129	3.49996	0.202638	1.62551	0.708385	3.82921	5.58333	32.4657	1.43162	2.59422
OU-2 Ref		12.9		1309.13	565	28.2	340	97	1324.35	44.8	52.2	63	114	0.95		25.4	407	30.9	201	17.7	3.06	18	0.5	341	27.3	60.2	7.87	33.4	8.77	2.22	7.14	1.11	6.1	1.21	3.06	0.427	2.56	0.372	5.2	1.2	0.75	0.18	13.1	3.02	0.635
%Recovery		99.079		101.591	100.718	100.841	96.3757	95.1051	97.8286	102.276	96.5846	100.374	98.7358	45.1755		99.0987	98.0684	100.353	99.6348	98.8622	104.498	107.816	89.6555	98.4566	96.0863	98.1443	95.4369	94.6285	99.181	98.0903	94.2093	91.8634	94.8816	91.5476	94.1608	91.3828	93.5607	98.7859	95.667	85.8081	95.9006	83.0727	127.145	92.154	98.1574
OU-5		22.5504	15.2291	2007.19	21.1149	43.9708	448.672	33.4968	2333.84	39.6515	13.1468	24.1827	126.96	1.39005	0.0378218	18.891	224.144	53.1608	221.41	8.70428	0.414624	1.89644	0.513922	311.768	18.0231	44.7465	6.37394	29.2088	7.75168	2.39494	8.83378	1.49015	9.08509	1.90236	5.46294	0.788209	4.98236	0.806041	5.44881	0.516013	1.12138	0.122947	4.00347	2.12437	0.460828
OU-5 Ref		22		1920.06		42.7	450	38.4	2400.87	38.6	15	27.6	133	2.5		19.1	227	52.2	220	9.4		2	0.55	311	18.2	44.2	6.3	29	7.64	2.39	8.7	1.5	9.2	1.93	5.53	0.81	5.17	0.77	5.65	0.55	0.8	0.13	4.7	2.26	0.46
% Recovery		102.502		104.538		102.976	99.7049	87.2312	97.208	102.724	87.6455	87.6184	95.4588	55.6019		98.9057	98.7417	101.841	100.641	92.5987		94.8219	93.4404	100.247	99.0278	101.236	101.174	100.72	101.462	100.206	101.538	99.3433	98.751	98.568	98.7874	97.3097	96.3705	104.681	96.439	93.8205	140.172	94.5749	85.1802	93.9988	100.18
JB-2		7.74142	36.665	414.923	7.46062	53.1651	574.086	24.2012	1656.28	37.2131	13.1429	227.071	104.793	1.87093	0.18581	6.23879	177.128	23.932	46.146	0.514336	0.985538	0.592953	0.797679	217.177	2.22767	6.41356	1.10359	6.18931	2.12676	0.814571	2.99285	0.563348	3.73688	0.828071	2.43253	0.361273	2.39328	0.400045	1.42386	0.0382863	0.525574	0.0282361	4.9749	0.238539	0.148876
JB2 Ref		8.08	29.98	422.891		54.08	572.4	26.65	1649.6	37.57	14.77	222.1	110.4	3	0.146	6.4	178.2	23.56	48.25	0.565	1.014	0.635	0.8	218.1	2.281	6.552	1.129	6.392	2.266	0.836	3.123	0.5863	3.868	0.863	2.537	0.393	2.529	0.3894	1.487	0.0396	0.308	0.034	5.25	0.2576	0.1528
% Recovery		95.8097	122.298	98.1157		98.3083	100.295	90.8114	100.405	99.0501	88.9835	102.238	94.9207	62.3642	127.267	97.481	99.3986	101.579	95.6394	91.0329	97.1931	93.3784	99.7098	99.5767	97.6621	97.8871	97.7493	96.829	93.8553	97.4367	95.8324	96.0853	96.6102	95.9526	95.8821	91.9269	94.6335	102.734	95.7538	96.6825	170.641	83.0475	94.7601	92.6005	97.4321
